# Supplementary material for: Analysis of Transcriptional Responses of the Inflorescence Meristems in Jatropha curcas Following Gibberellin Treatment
Source: Int J Mol Sci. 2018 Feb 1;19(2):432. doi: 10.3390/ijms19020432 (PMC5855654; doi:10.3390/ijms19020432)
Supplement: Supplementary file 1 [file ijms-19-00432-s001.zip]

Archive with 2 entries (2 files):
- Supplementary figures.pdf
- Supplementary Tables.xlsx
